# Supplementary material for: Cytotoxic Activity of the Baltic Cyanobacterium Pseudanabaena galeata CCNP1313
Source: Toxins (Basel). 2025 Dec 6;17(12):586. doi: 10.3390/toxins17120586 (PMC12737398; doi:10.3390/toxins17120586)
Supplement: Supplementary file 1 [file toxins-17-00586-s001.zip]

Archive with 1 entries (1 files):
- toxins-3990923-supplementary.pdf
